# Supplementary material for: A CIN-like TCP transcription factor (LsTCP4) having retrotransposon insertion associates with a shift from Salinas type to Empire type in crisphead lettuce (Lactuca sativa L.)
Source: Hortic Res. 2020 Feb 1;7:15. doi: 10.1038/s41438-020-0241-4 (PMC6994696; doi:10.1038/s41438-020-0241-4)
Supplement: Supplementary file 4 — Supplementary Tables [file 41438_2020_241_MOESM4_ESM.xlsx]

## Sheet: Information
	Supplementary Information
	A CIN-like TCP transcription factor (LsTCP4) having retrotransposon insertion associates with a shift from Salinas type to Empire type in crisphead lettuce (Lactuca sativa L.)
	This file includes:
	Supplementary Table S1 to S7

## Sheet: Table S1
	Table S1		The mean values of inner stem length for 10 cultivars in field cultivation tests.
	Year		Empire type																				Salinas type
			SummerAce				ShinanoPower				Patriot				Olympia				ShinanoHope				Lushina66				Mayer				Raptor				Vlettuce				ShinanoGreen
			Average	SD			Average	SD			Average	SD			Average	SD			Average	SD			Average	SD			Average	SD			Average	SD			Average	SD			Average	SD
			(cm)				(cm)				(cm)				(cm)				(cm)				(cm)				(cm)				(cm)				(cm)				(cm)
	2013		5	±0.46	a		5.367	±0.42	ab		5.95	±0.61	ab		6.883	±0.56	ab		6.933	±0.83	ab		4.967	±0.30	a		5.717	±0.34	ab		7.517	±0.59	ab		7.933	±1.20	b		11.97	±3.36	c
	2014		3.917	±0.26	a		3.267	±0.51	a		4.783	±0.37	ab		5.15	±0.37	ab		6.05	±0.85	bc		3.417	±0.34	a		4.767	±0.94	ab		5.267	±0.62	ab		7.367	±1.05	c		10.133	±2.19	d
	2015		4.233	±0.91	a		4.95	±0.65	a		5.683	±0.76	a		5.817	±0.43	a		7.2	±1.70	a		3.7	±0.67	a		5.217	±0.93	a		6.933	±1.66	a		13.63	±6.18	b		18.53	±1.79	b
	2016		7.917	±1.35	ab		6.417	±0.44	a		8.783	±1.56	ab		10.233	±2.90	ab		10.32	±1.43	ab		6.3	±0.69	a		6.917	±1.05	ab		10.333	±1.37	ab		11.37	±1.33	b		16.25	±4.51	c
	2018		5.533	±0.44	a		5.433	±0.45	a		5.833	±0.47	a		9.267	±1.78	a		6.133	±0.62	a		5.317	±0.58	a		7.15	±0.77	a		8.483	±1.30	a		15.85	±3.71	b		21.1	±3.39	c
	Total		5.32	±1.62	ac		5.087	±1.15	ab		6.207	±1.59	ac		7.47	±2.47	bc		7.327	±1.92	bc		4.74	±1.19	a		5.953	±1.23	ac		7.707	±2.03	c		11.23	±4.55	d		15.6	±5.09	e

## Sheet: Table S2
		Table S2	Tipburn incidence for 10 cultivars in field cultivation tests.
		Year	Cultivar	Type		Outside Tipburn				Inside Tipburn
						%Tipburn	No.with tipburn	No. no tipburn		%Tipburn	No.with tipburn	No. no tipburn
1		2013	Olympia	Empire		26.6667	8	22		40	4	6
2		2014	Olympia	Empire		13.3333	4	26		70	7	3
3		2015	Olympia	Empire		26.6667	8	22		100	10	0
4		2016	Olympia	Empire		6.66667	2	28		100	10	0
5		2018	Olympia	Empire		46.6667	14	16		70	7	3
6
7		2013	Patriot	Empire		20	6	24		50	5	5
8		2014	Patriot	Empire		0	0	30		70	7	3
9		2015	Patriot	Empire		0	0	30		100	10	0
10		2016	Patriot	Empire		6.66667	2	28		100	10	0
11		2018	Patriot	Empire		70	21	9		70	7	3
12
13		2013	ShinanoHope	Empire		26.6667	8	22		100	10	0
14		2014	ShinanoHope	Empire		10	3	27		100	10	0
15		2015	ShinanoHope	Empire		30	9	21		100	10	0
16		2016	ShinanoHope	Empire		16.6667	5	25		100	10	0
17		2018	ShinanoHope	Empire		60	18	12		80	8	2
18
19		2013	ShinanoPower	Empire		66.6667	20	10		100	10	0
20		2014	ShinanoPower	Empire		16.6667	5	25		80	8	2
21		2015	ShinanoPower	Empire		66.6667	20	10		100	10	0
22		2016	ShinanoPower	Empire		60	18	12		100	10	0
23		2018	ShinanoPower	Empire		80	24	6		100	10	0
24
25		2013	SummerAce	Empire		30	9	21		90	9	1
26		2014	SummerAce	Empire		3.33333	1	29		70	7	3
27		2015	SummerAce	Empire		10	3	27		100	10	0
28		2016	SummerAce	Empire		10	3	27		100	10	0
29		2018	SummerAce	Empire		40	12	18		100	10	0
30
31		2013	Lushina66	Salinas		3.33333	1	29		30	3	7
32		2014	Lushina66	Salinas		16.6667	5	25		50	5	5
33		2015	Lushina66	Salinas		0	0	30		30	3	7
34		2016	Lushina66	Salinas		0	0	30		40	4	6
35		2018	Lushina66	Salinas		3.33333	1	29		0	0	10
36
37		2013	Mayer	Salinas		13.3333	4	26		50	5	5
38		2014	Mayer	Salinas		0	0	30		20	2	8
39		2015	Mayer	Salinas		0	0	30		40	4	6
40		2016	Mayer	Salinas		3.33333	1	29		100	10	0
41		2018	Mayer	Salinas		10	3	27		50	5	5
42
43		2013	Raptor	Salinas		53.3333	16	14		40	4	6
44		2014	Raptor	Salinas		6.66667	2	28		40	4	6
45		2015	Raptor	Salinas		0	0	30		90	9	1
46		2016	Raptor	Salinas		10	3	27		100	10	0
47		2018	Raptor	Salinas		30	9	21		100	10	0
48
49		2013	ShinanoGreen	Salinas		0	0	30		0	0	10
50		2014	ShinanoGreen	Salinas		0	0	30		20	2	8
51		2015	ShinanoGreen	Salinas		0	0	30		0	0	10
52		2016	ShinanoGreen	Salinas		0	0	30		40	4	6
53		2018	ShinanoGreen	Salinas		10	3	27		10	1	9
54
55		2013	Vlettuce	Salinas		3.33333	1	29		0	0	10
56		2014	Vlettuce	Salinas		3.33333	1	29		30	3	7
57		2015	Vlettuce	Salinas		0	0	30		70	7	3
58		2016	Vlettuce	Salinas		13.3333	4	26		90	9	1
59		2018	Vlettuce	Salinas		6.66667	2	28		0	0	10

## Sheet: Table S3
	Table S3		Summary of integrated lettuce linkage groups.
	Linkage groups		Total mapped tags		Common tags			ShinanoGreen unique tags			VI185 unique tags			Linkage construct marker
														No.biallelic tags	Map length	Average interval between markers
					No.RAD-tags	(%)		No.RAD-tags	(%)		No.RAD-tags	(%)			(cM)	(cM)
	LG1		42512		21914	51.5478		10990	25.8515		9608	22.6007		682	153.912	0.225678
	LG2		40733		22562	55.39		8516	20.9069		9655	23.7031		588	142.889	0.243008
	LG3		52007		31542	60.6495		10255	19.7185		10210	19.632		504	199.688	0.396206
	LG4		70863		47816	67.4767		10174	14.3573		12873	18.166		140	213.766	1.5269
	LG5		66541		38787	58.2904		13678	20.5557		14076	21.1539		810	153.064	0.188968
	LG6		36722		23481	63.9426		6024	16.4043		7217	19.6531		227	157.493	0.693801
	LG7		37803		23138	61.2068		6878	18.1943		7787	20.5989		306	134.839	0.44065
	LG8		61349		36976	60.2716		11460	18.68		12913	21.0484		644	195.832	0.304087
	LG9		40914		23355	57.0832		8439	20.6262		9120	22.2907		616	177.7	0.288474
	Total		449444		269571	59.9788		86414	19.2269		93459	20.7944		4517	1529.18	0.338539

## Sheet: Table S4
	Table S4	Developed markers in LG5 based on PCR to distinguish between VI185/ShinanoGreen.
	Primer name	Marker type	Primer sequence (5'-3')	PCR product size
				Empire type	Salinas Type
	LG5_v8_251.667Mb_F	Indel	CGTTTATGTATCGGGGGAGA	194bp	212bp
	LG5_v8_251.667Mbp_R		GGAAATGGAGGAACGGAGTT
	LG5_v8_251.738Mbp_F	Indel	CCTTTTTCCCTCTTTTCTTTCC	236bp	209bp
	LG5_v8_251.738Mbp_R		CCAAACGCTGTTTTGCTGTA
	LG5_v8_252.704Mbp_DdeI_F	CAPs (DdeI cut)	GCCAAGGTTTTCGTTGACAT	380bp	243bp
	LG5_v8_252.704Mbp_DdeI_R		TCCGGTTCGTGTCTGTGTAA		137bp
	LG5_v8_252.743Mbp_Salinas_F	Indel	AAACCGAATCCATTCACAGG	744bp	346bp
	LG5_v8_252.743Mbp_Empire_F		CTATGGAGTCCGCCTGATGT
	LG5_v8_252.743Mbp_R		TCCCATTTGCTCCTCTCATC
	LG5_v8_252.927Mbp_F	Indel	TTGTTGTTGTTGTTGTTGACAGA	196bp	181bp
	LG5_v8_252.927Mbp_R		GCGGGATTGGAAAGAGAGAT
	LG5_v8_252.999Mbp_F	Indel	CACAAACCGCACTGCATAAT	202bp	212bp
	LG5_v8_252.999Mbp_R		TTTCTGTGCCCATTCCAGTT

## Sheet: Table S5
	Table S5 TCP-like gene in L.sativa
	Name	Chromosome	miR319 target site	BLAST TOP Hit in Arabidopsis (AGI)	BLAST TOP Hit in Arabidopsis (Gene Name)	TCP type	Total reads										The RPKM
							ShinanoGreen/VI185	ShinanoGreen	VI185	ShinanoGreen_1	ShinanoGreen_2	ShinanoGreen_3	VI185_1	VI185_2	VI185_3		ShinanoGreen/VI185	ShinanoGreen	VI185	ShinanoGreen_1	ShinanoGreen_2	ShinanoGreen_3	VI185_1	VI185_2	VI185_3
	Lsat_1_v5_gn_1_115940	LG1		AT3G15030.3	TCP4	CIN		0	0	0	0	0	0	0	0			0	0	0	0	0	0	0	0
	Lsat_1_v5_gn_1_115960	LG1		AT3G15030.3	TCP4	CIN		0	0	0	0	0	0	0	0			0	0	0	0	0	0	0	0
	Lsat_1_v5_gn_1_120721	LG1		AT2G31070.1	TCP10	CIN		0	0	0	0	0	0	0	0			0	0	0	0	0	0	0	0
	Lsat_1_v5_gn_1_23301	LG1		AT3G15030.3	TCP4	CIN		0	0	0	0	0	0	0	0			0	0	0	0	0	0	0	0
	Lsat_1_v5_gn_3_73860	LG3		AT3G15030.3	TCP4	CIN		0	0	0	0	0	0	0	0			0	0	0	0	0	0	0	0
	Lsat_1_v5_gn_4_110881	LG4		AT5G60970.1	TCP5	CIN	1.51786	56.6667	37.3333	49	60	61	25	38	49		1.48325	1.33825	0.902241	0.949562	1.49727	1.5679	0.617812	0.930613	1.1583
	Lsat_1_v5_gn_4_29640	LG4		AT4G18390.2	TCP2	CIN	1.25386	1081.67	862.667	1257	1007	981	803	846	939		1.19032	32.6309	27.4137	31.9208	32.9299	33.0422	26.0041	27.1498	29.0871
	Lsat_1_v5_gn_5_127021 (LsTCP4)	LG5	●	AT3G15030.3	TCP4	CIN	1.74187	1624	932.333	1914	1514	1444	834	964	999		1.65092	57.3882	34.7613	57.022	58.083	57.0597	31.6851	36.2941	36.3047
	Lsat_1_v5_gn_5_127080	LG5		AT2G31070.1	TCP10	CIN		0	0	0	0	0	0	0	0			0	0	0	0	0	0	0	0
	Lsat_1_v5_gn_5_22620	LG5		AT5G60970.1	TCP5	CIN		0.333333	0	1	0	0	0	0	0			0.0116634	0	0.0349901	0	0	0	0	0
	Lsat_1_v5_gn_7_23540	LG7		AT2G31070.1	TCP10	CIN	0.611765	17.3333	28.3333	22	10	20	39	17	29		0.576067	0.809843	1.40581	0.870452	0.509501	1.04958	1.96778	0.85002	1.39964
	Lsat_1_v5_gn_7_27781	LG7		AT4G18390.2	TCP2	CIN	1.21835	1562.33	1282.33	1979	1362	1346	1201	1230	1416		1.14646	16.3344	14.2477	17.5742	15.575	15.8539	13.6007	13.8036	15.3387
	Lsat_1_v5_gn_9_99020	LG9	●	AT3G15030.3	TCP4	CIN	1.04046	180	173	181	99	260	177	151	191		1.00587	3.29865	3.27941	2.74156	1.93098	5.22342	3.41886	2.89038	3.52899
	Lsat_1_v5_gn_1_16061	LG1		AT3G18550.2	BRC1, TCP18	CYC/TB1	0	0	1	0	0	0	3	0	0		0	0	0.0380564	0	0	0	0.114169	0	0
	Lsat_1_v5_gn_1_4641	LG1		AT1G67260.1	TCP1	CYC/TB1		0	0	0	0	0	0	0	0			0	0	0	0	0	0	0	0
	Lsat_1_v5_gn_3_94461	LG3		AT1G68800.1	BRC2, TCP12	CYC/TB1		0	0	0	0	0	0	0	0			0	0	0	0	0	0	0	0
	Lsat_1_v5_gn_4_112280	LG4		AT3G18550.1	BRC1, TCP18	CYC/TB1	0	0	0.333333	0	0	0	0	1	0		0	0	0.00909206	0	0	0	0	0.0272762	0
	Lsat_1_v5_gn_4_175901	LG4		AT1G67260.2	TCP1	CYC/TB1		0	0	0	0	0	0	0	0			0	0	0	0	0	0	0	0
	Lsat_1_v5_gn_4_175961	LG4		AT1G67260.2	TCP1	CYC/TB1		0	0	0	0	0	0	0	0			0	0	0	0	0	0	0	0
	Lsat_1_v5_gn_4_19160	LG4		AT1G67260.2	TCP1	CYC/TB1	0	0	1.33333	0	0	0	1	1	2		0	0	0.0409575	0	0	0	0.0314728	0.0311892	0.0602106
	Lsat_1_v5_gn_8_122100	LG8		AT1G68800.1	BRC2, TCP12	CYC/TB1	2	0.666667	0.333333	1	1	0	0	1	0		1.81028	0.0307616	0.0169927	0.0403391	0.0519456	0	0	0.0509782	0
	Lsat_1_v5_gn_8_37420	LG8		AT1G67260.2	TCP1	CYC/TB1	0.375	1	2.66667	0	0	3	3	1	4		0.399156	0.0386938	0.096939	0	0	0.116081	0.111607	0.036867	0.142343
	Lsat_1_v5_gn_1_13200	LG1		AT3G47620.1	TCP14, TCP14	PCF	1.52342	184.333	121	272	123	158	142	101	120		1.40619	4.70844	3.34837	6.00368	3.49604	4.62559	3.99692	2.81727	3.23092
	Lsat_1_v5_gn_1_52001	LG1		AT1G58100.1	TCP8	PCF		0	0	0	0	0	0	0	0			0	0	0	0	0	0	0	0
	Lsat_1_v5_gn_2_130241	LG2		AT5G51910.2	TCP19	PCF	1.32353	30	22.6667	43	35	12	29	24	15		1.21467	1.02053	0.840169	1.26601	1.32697	0.468611	1.08882	0.892974	0.538713
	Lsat_1_v5_gn_2_94320	LG2		AT3G27010.1	PCF1, TCP20	PCF	1.28539	187.667	146	283	165	115	167	142	129		1.17868	5.07063	4.30196	6.64341	4.98782	3.58067	4.99931	4.21261	3.69395
	Lsat_1_v5_gn_2_99740	LG2		AT2G45680.1	TCP9	PCF		0	0	0	0	0	0	0	0			0	0	0	0	0	0	0	0
	Lsat_1_v5_gn_3_36601	LG3		AT5G23280.1	TCP7	PCF	1.23393	800	648.333	976	686	738	608	566	771		1.16747	21.6445	18.5397	22.3291	20.21	22.3943	17.7383	16.3642	21.5165
	Lsat_1_v5_gn_3_52660	LG3		AT1G69690.1	TCP15	PCF	0.857143	6	7	10	0	8	13	2	6		0.779994	0.183496	0.235253	0.267086	0	0.283401	0.442775	0.0675054	0.195478
	Lsat_1_v5_gn_4_107781	LG4		AT3G47620.1	TCP14	PCF	0.921632	670.333	727.333	994	486	531	801	692	689		0.849331	16.2029	19.0773	20.7893	13.0892	14.7302	21.3636	18.2902	17.578
	Lsat_1_v5_gn_4_64660	LG4		AT5G23280.1	TCP7	PCF	0.788026	324.667	412	441	207	326	425	414	397		0.735723	9.99667	13.5876	11.6019	7.01266	11.3755	14.2583	13.7641	12.7402
	Lsat_1_v5_gn_5_103680	LG5		AT1G58100.1	TCP8	PCF	0.787977	646.667	820.667	925	505	510	864	780	818		0.729822	12.4665	17.0815	15.3634	10.8009	11.2351	18.2999	16.3719	16.5728
	Lsat_1_v5_gn_5_19421	LG5		AT3G47620.1	TCP14	PCF	1.12957	113.333	100.333	175	74	91	116	95	90		1.03501	2.97009	2.86964	3.98807	2.1716	2.7506	3.3711	2.73594	2.50187
	Lsat_1_v5_gn_6_45361	LG6		AT5G23280.1	TCP7	PCF	1.475	39.3333	26.6667	60	35	23	33	26	21		1.34827	1.96533	1.45767	2.6093	1.96003	1.32667	1.8301	1.42891	1.11401
	Lsat_1_v5_gn_7_6960	LG7		AT5G51910.2	TCP19	PCF	1.22222	29.3333	24	33	30	25	33	20	19		1.15747	0.704123	0.608328	0.665214	0.778737	0.668419	0.848301	0.509489	0.467194
	Lsat_1_v5_gn_8_51760	LG8		AT1G69690.1	TCP15	PCF	3.3871	35	10.3333	46	25	34	9	8	14		3.18869	1.06441	0.333809	1.19142	0.833814	1.16801	0.297261	0.261851	0.442315
	Lsat_1_v5_gn_8_7700	LG8		AT5G51910.2	TCP19	PCF	1.16279	16.6667	14.3333	21	14	15	10	18	15		1.09529	0.516723	0.471766	0.552471	0.474286	0.523411	0.335489	0.59844	0.481369
	Lsat_1_v5_gn_9_53821	LG9		AT5G51910.2	TCP19	PCF	0.957729	264.333	276	526	117	150	348	229	251		0.842465	5.26376	6.24805	9.48612	2.71714	3.58803	8.00334	5.21911	5.52171

## Sheet: Table S6
	Table S6	Meteorological conditions of field cultivation tests.
						Temperature
	Year	Planting	Harvest survey	Cultivation period	Total precipitation	Highest	Mean	Lowest
				(Day)	(mm/m2)	(℃)	(℃)	(℃)
	2013	2013-06-21	2013-08-01	41	214.5	35	22.7	12.9
	2014	2014-06-09	2014-07-22	43	139	31.3	20.8	9.9
	2015	2015-06-16	2015-07-30	44	203.5	34.5	21.9	12.7
	2016	2016-06-16	2016-07-28	42	126	33	22.3	11.8
	2018	2018-06-29	2018-08-06	38	38.5	36.7	25.9	17.9

## Sheet: Table S7
	Table S7 Number of mapped reads in RNA-Seq analysis
		Reads mapped in pairs	Reads mapped in broken pairs	Reads not mapped	Total reads used for mapping (Q30)
	ShinanoGreen_1	56988088	6293055	1910007	65191150
	ShinanoGreen_2	44254928	5190976	1456048	50901952
	ShinanoGreen_3	42965776	4884985	1566433	49417194
	VI185_1	44688454	5119768	1507316	51315538
	VI185_2	45094752	4795157	1522819	51412728
	VI185_3	46718338	6844921	1617157	55180416
